# Supplementary material for: Editing the 19 kDa alpha‐zein gene family generates non‐opaque2‐based quality protein maize
Source: Plant Biotechnol J. 2023 Nov 21;22(4):946–59. doi: 10.1111/pbi.14237 (PMC10955486; doi:10.1111/pbi.14237)
Supplement: Supplementary file 1 — Table S1 ‘Sequences of the six gRNA used in this study’. [file PBI-22-946-s002.csv]

Name	Sequence
TsA1	TGACGGTTGTTGGAGGAACA
TsA2	TCAACCCTACAGGATCCAAC
TsA3	CTGGGTTTGTCAAAGCAAGT
TsB1	CCAATGACTGCACCAAAGAT
TsB2	AAGTTGTTGTTGCTGAGAGT
TsB3	AAACTGTTGTTGCTGAGAGT
