# Supplementary material for: Editing the 19 kDa alpha‐zein gene family generates non‐opaque2‐based quality protein maize
Source: Plant Biotechnol J. 2023 Nov 21;22(4):946–59. doi: 10.1111/pbi.14237 (PMC10955486; doi:10.1111/pbi.14237)
Supplement: Supplementary file 2 — Table S2 ‘Differential expression results of wild‐type and edited 20DAP kernels’. [file PBI-22-946-s001.csv]

Gene	logFC	logCPM	FDR	anno
Zm00001eb000190	-5.58721087864284	3.6488650125924997	0.022036366328057243	tRNA/rRNA methyltransferase, SpoU type
Zm00001eb000380	3.3873323640752595	7.04682643138546	5.203932980814552e-05	RlpA-like protein, double-psi beta-barrel domain
Zm00001eb000450	4.22162571550599	6.8721392026625505	9.27523771984468e-05	Hydrophobic seed protein domain
Zm00001eb001310	-7.13620676305	0.0527202115102511	0.022632920751653	Aspartate/ornithine carbamoyltransferase, Asp/Orn-binding domain
Zm00001eb007320	3.4184395376321297	6.8427204494837595	0.00044810890093264236
Zm00001eb007900	2.14701318092411	2.66202305334204	0.045683091363986635
Zm00001eb007950	3.4248953201453705	2.3552536690278103	0.006835802488946046	Homeobox domain
Zm00001eb008520	-3.9871375415397	1.9996824232299293	0.029495428587295095
Zm00001eb009400	3.41050063237536	1.99254443796275	0.013008287274460307	Calcium uniporter protein, C-terminal
Zm00001eb009780	3.1206939134199603	3.84512914593992	5.7109918471175036e-05	Glycoside hydrolase family 17
Zm00001eb011270	4.9578381433173	6.5801634928749415	2.397279655402886e-05	Galactose oxidase-like, Early set domain
Zm00001eb011490	-1.7963522034927195	6.078245838266518	0.019202682735787003	Translation Initiation factor eIF- 4e
Zm00001eb011930	3.83331615215895	3.5872098116735	0.01747501491284958	Alpha crystallin/Hsp20 domain
Zm00001eb012080	3.4005874747532405	3.25247982030561	0.00011532336870397449	PPC domain
Zm00001eb013780	3.15236240964802	2.57169525052333	0.0005160105871174674	Polyketide cyclase/dehydrase
Zm00001eb013910	3.30564340993799	4.7268391652535895	0.004601218861303357	Wound-induced protein Wun1-like
Zm00001eb015140	5.25824772774629	0.88435793058572	0.0004653520077382732	Pentatricopeptide repeat
Zm00001eb015410	-4.75538348893389	0.702431225725759	0.04112410450401922	Myb/SANT-like domain
Zm00001eb015440	1.8968448731950802	4.3905156550759	0.037205720753352836	Ethylene insensitive 3
Zm00001eb015690	1.81462359748634	3.1790072173578596	0.015519832774886206	Nucleoside phosphatase GDA1/CD39
Zm00001eb015970	3.1235866748123904	1.36605023400832	0.009582279570374537	Probable zinc-ribbon domain, plant
Zm00001eb016080	6.13680942248775	0.636332427987813	0.005806921213236703	Pentatricopeptide repeat
Zm00001eb016110	-3.29093981736458	5.69525335647313	9.644523416482837e-08	Macro domain
Zm00001eb016230	7.06701075076527	4.16128851556525	1.7685281787453926e-07	Aminotransferase class-III
Zm00001eb016420	2.5172315144394504	5.320036221970058	0.0034082606388556825	Dormancy/auxin associated protein
Zm00001eb018410	2.49776766887494	1.70215771456584	0.016862366837618808	Phosphatidylinositol anchor biosynthesis protein PIGW/GWT1
Zm00001eb019570	3.518953531231169	1.32883558898517	0.04327504854692964
Zm00001eb020540	3.50794744274508	2.6429869010921805	0.0002713748455341917
Zm00001eb020790	2.30003727179052	5.23671524531933	0.036078227581618535	Haem peroxidase
Zm00001eb020950	4.5583824695742	1.66814644346987	0.000577870788795758	UDP-glucuronosyl/UDP-glucosyltransferase
Zm00001eb022010	9.520807905903599	2.1299429800672	1.98612688095342e-05	Putative S-adenosyl-L-methionine-dependent methyltransferase
Zm00001eb022540	4.92835752630118	0.7647822434413091	0.009630417790821293	Glutathione S-transferase, C-terminal
Zm00001eb022840	2.13001129494381	2.70855300163358	0.04589807785723138	Putative S-adenosyl-L-methionine-dependent methyltransferase
Zm00001eb022980	2.51255153311862	5.550962980766269	0.04011122448197561	Proline dehydrogenase domain
Zm00001eb025410	1.87681258150895	4.95506381644575	0.03226129207086484	Proton-dependent oligopeptide transporter family
Zm00001eb026460	7.58216861871156	4.28430124240493	5.7109918471175036e-05
Zm00001eb026530	5.6459835335027675	2.19295329416495	0.002123100220688165
Zm00001eb026500	4.96223539227279	5.080768837570259	0.018393409760147125
Zm00001eb026840	2.86286377400319	1.30755309180636	0.02719411046000444	Glycoside hydrolase family 17
Zm00001eb027440	6.6121901051763405	0.5220709491950329	0.04948115167765146
Zm00001eb027660	4.5547713579081	1.37860981811872	0.011312683812268912	Transferase
Zm00001eb028050	4.03585782190301	1.77764531985266	0.01386099477660176	1,3-beta-glucan synthase subunit FKS1-like, domain-1
Zm00001eb028270	4.26940664099803	3.17658571631011	0.0015253020028055929
Zm00001eb028430	1.90354341355024	4.660950501991152	0.0043346137159107605	Basic-leucine zipper domain
Zm00001eb028550	-2.33601082744502	2.21204112818118	0.014735990621830612	PsbP, C-terminal
Zm00001eb028820	-2.3152026948974	3.59732926596799	0.03936707981860122	SANT/Myb domain
Zm00001eb029220	2.68960753298221	1.1384750969783999	0.04144415005394688	Zinc finger, Dof-type
Zm00001eb029390	2.99462421375687	2.69482486807679	0.001099934130324633	Transcription factor GRAS
Zm00001eb029410	2.08895475203675	4.42181952181756	0.009949361144470278
Zm00001eb029940	4.12379825221746	2.09769676537532	6.289576669890463e-07	Bifunctional inhibitor/plant lipid transfer protein/seed storage helical domain
Zm00001eb029960	2.6091136963327997	2.34545404822426	0.010262983484801886	Amino acid/polyamine transporter I
Zm00001eb030920	8.672453489493119	1.3486845364200901	0.000965789103311666
Zm00001eb032010	3.28410798698159	1.20571137967258	0.028408016171214825
Zm00001eb032040	-3.22151091619671	1.53681991034632	0.032960449623620075	Ribosomal protein L27/L41, mitochondrial
Zm00001eb032970	-1.98816764951143	3.5175500592376	0.036841900619585366	Alpha/beta hydrolase fold-1
Zm00001eb032990	-4.13728511376916	3.81968179196228	0.0009738775555720488
Zm00001eb033670	2.97002565823569	4.11215315518306	0.016331579336246155	Zinc finger, Dof-type
Zm00001eb034130	-5.25662645243677	7.234524337980501	0.005705569130523557	Heat shock protein Hsp90 family
Zm00001eb034220	2.7579742192839105	8.38231091379379	0.039078209503613716
Zm00001eb034260	3.04414283487596	2.57110473998118	0.018849703367257883	Aminotransferase class V domain
Zm00001eb034760	1.8293991514188301	5.1434921419561395	0.034704335137258124	Zinc finger, AN1-type
Zm00001eb034810	6.49113860651636	1.09274258304878	7.990281726362595e-07	Glycosyl transferase, family 28, C-terminal
Zm00001eb034970	4.41738390199755	1.8467905001457399	0.004255735613984729
Zm00001eb034980	3.2966539669967596	3.1874141369444304	0.00034188319589332274	Ethylene insensitive 3
Zm00001eb035290	-4.13775536406542	1.69160254185832	0.012159838550241482
Zm00001eb035490	2.28768417557334	3.6976175519702403	0.035744906395218955	AP2/ERF domain
Zm00001eb036040	2.61076125229632	4.24563186371636	0.002784836866746821	Myc-type, basic helix-loop-helix (bHLH) domain
Zm00001eb038270	8.967568364371461	1.08224034472	0.000362760503153649	Patatin-like phospholipase domain
Zm00001eb038710	3.671673569664	1.3309660277480602	0.00741197325002265	ABC transporter-like
Zm00001eb039590	1.9330892593576101	4.81890935978425	0.01486362097690779	Signal transduction histidine kinase, phosphotransfer (Hpt) domain
Zm00001eb041030	6.39765928473467	0.561503288884079	0.004084927843469911
Zm00001eb041390	2.0689561572714	7.8824616345411505	0.012760685300667094	Ribonuclease T2-like
Zm00001eb042960	-4.72028266767353	3.17644178311504	0.016477934412507913	Signal transduction response regulator, receiver domain
Zm00001eb044420	-8.16921461462987	2.62255477502341	9.040189758756217e-10
Zm00001eb044440	-6.661039767961483	1.19051640698222	1.7685281787453926e-07	Zinc finger, HIT-type
Zm00001eb044510	-5.859319694065808	1.11972515783778	0.0015869941825616756
Zm00001eb044950	-3.68655514343763	2.7623424382510797	0.045274192664962784	G-patch domain
Zm00001eb045740	-3.951307025946541	3.2383762839085604	0.0016454425982337635
Zm00001eb046570	7.28342163483277	1.72987654179711	0.005468590919424272	GDSL lipase/esterase
Zm00001eb046770	-8.64614739489479	1.81786607334557	2.895945084728364e-05	Peptidase S8/S53 domain
Zm00001eb046850	13.3020469873026	1.15301030639121	0.015678241791525074
Zm00001eb047000	2.59254294188887	1.4620557835620702	0.04449346393057064	ARID DNA-binding domain
Zm00001eb048140	3.35358072969814	4.937670761681679	2.9468732937526978e-05	Thaumatin family
Zm00001eb048420	2.90314474608262	1.9421996962083	0.00046998372018787677	Serine-threonine/tyrosine-protein kinase, catalytic domain
Zm00001eb048730	3.9792385187429202	2.3265300582180197	4.0751649605116535e-05	SPX domain
Zm00001eb049460	2.5361198271595002	1.4113575862243	0.02682526684165769
Zm00001eb052600	4.97783986396718	3.4249535947778798	0.023765036424458857	Small auxin-up RNA
Zm00001eb052890	3.0046387628562496	2.48639421284372	0.006955259648865161	Nicotianamine synthase
Zm00001eb054510	2.1955295193442197	4.7328269983013085	0.006312225741758967
Zm00001eb055080	1.7474084275207902	2.7275607221487896	0.046181839597576935	Exportin-2, central domain
Zm00001eb057250	3.24893955836344	4.01578208227489	0.00018131158744606317	Glycoside hydrolase family 3 C-terminal domain
Zm00001eb060530	-6.11403732987872	1.5839349746947602	0.04750110378260432	GNAT domain
Zm00001eb063480	5.982304294403571	2.28721414884644	0.0004171832842133909
Zm00001eb064450	2.4777356215882005	6.124076246307349	0.04003415254559162	Calcineurin-like phosphoesterase domain, ApaH type
Zm00001eb066190	2.1982946150265903	5.03672894798663	0.008566186415052373	Pyruvate kinase, barrel
Zm00001eb066670	-2.67106949804671	3.4256532621988702	0.005099467527450044	Signal recognition particle, SRP19 subunit
Zm00001eb067400	2.4348543835834704	2.2136544784098904	0.022632920751653
Zm00001eb067710	3.63330090211739	3.072964452848	0.00020989590920839332	Lipoxygenase, C-terminal
Zm00001eb067750	2.2736487801429104	4.79947245558706	0.010606709353549298
Zm00001eb068310	3.7443053133421498	1.2745786239856298	0.01123143108829903
Zm00001eb069360	-4.26495328557265	1.05050482109577	0.036186254927568974
Zm00001eb069640	2.65830118878947	3.9079034109565	0.0019239815885097266	Glycoside hydrolase family 16
Zm00001eb071210	-3.0567795088067102	3.798039081116	0.018879364422184627	TFA2, Winged helix domain 2
Zm00001eb071760	2.5962063229536803	2.2569537862895497	0.0030908036639604322	Pectinacetylesterase/NOTUM
Zm00001eb072030	-2.41030008337141	1.81852177396754	0.042443896460221835	Phosphoribulokinase/uridine kinase
Zm00001eb074480	5.37169339413031	2.28041733237258	0.02248188047647655	Hydrophobic seed protein domain
Zm00001eb075980	-4.274509183148	0.7650026277151459	0.018739732479841592
Zm00001eb075970	-8.67472984121971	2.16867889197279	1.0820475849608298e-09	Protein of unknown function DUF789
Zm00001eb076280	4.1707023341815	0.702006100523882	0.048713955110427996	Galactose oxidase-like, Early set domain
Zm00001eb076300	4.60777105010096	2.8658660587616	3.0020180311612874e-05	Galactose oxidase-like, Early set domain
Zm00001eb077780	-13.1762495789507	5.5984240057554295	2.9002958618808724e-18
Zm00001eb078010	2.7810676476004303	4.76226139951734	0.0029621781600460977	Leucine-rich repeat-containing N-terminal, plant-type
Zm00001eb079730	5.8538179131473695	1.0706049380754	0.002096175433221739	Proteinase inhibitor I12, Bowman-Birk
Zm00001eb080470	3.91538493722022	0.575652751241443	0.035713719485919906
Zm00001eb080700	3.37283020723468	2.26883538514321	0.005646115708959378	NAC domain
Zm00001eb080950	2.13624832583026	2.9449551053784595	0.039629109841420256
Zm00001eb081370	-2.87705870419314	5.80131201113014	0.014929431820533925	Signal recognition particle, SRP19 subunit
Zm00001eb081760	6.22729790667935	0.665875449508708	0.008480852598281005	Transcription factor GRAS
Zm00001eb081770	5.40995788409938	1.9115385339881799	0.0020928102877242707	Alpha crystallin/Hsp20 domain
Zm00001eb081910	-3.109103622935	0.991530592277399	0.029969095809556458	Nucleoside diphosphate kinase-like domain
Zm00001eb082100	2.85821889541437	4.47926789733958	0.00025416973400351964	Protein of unknown function DUF538
Zm00001eb083840	4.21899061780519	2.92333642319807	0.0037791532073689093	Alpha carbonic anhydrase domain
Zm00001eb084810	9.554991347878788	0.6698340694827061	8.682455492872721e-06
Zm00001eb090020	-7.045661561180719	0.14900527986146	0.048713955110427996	Myb/SANT-like domain
Zm00001eb091300	3.007327437792	2.5632531877030686	0.003138372589099384
Zm00001eb091920	4.6536962354795	4.37087193255001	0.00055791865133306	ABA/WDS induced protein
Zm00001eb092510	6.66316216039676	0.620922255618581	0.005978203064885265	GDSL lipase/esterase
Zm00001eb093890	5.95795543896634	0.701151503833236	0.0006072525379535293	NPH3 domain
Zm00001eb095220	-10.7912246132119	1.7145130018576202	0.02262663609700936
Zm00001eb096390	3.9317817327873796	0.9278613084162621	0.015463044653515187	Lecithin:cholesterol/phospholipid:diacylglycerol acyltransferase
Zm00001eb096400	4.65101557352104	1.02222717703968	0.014929657971899409	Lecithin:cholesterol/phospholipid:diacylglycerol acyltransferase
Zm00001eb098660	2.10611908727347	4.21823801138314	0.0216444951357664
Zm00001eb099420	5.50802698032101	0.272407515238495	0.025475059292165245
Zm00001eb099590	2.5592070367725097	1.66104772837942	0.042443896460221835	Protein of unknown function DUF1666
Zm00001eb102910	4.39519813156985	2.61172035578796	0.007392624994467613
Zm00001eb102940	3.9769006099538795	2.4300161978988197	0.014135443076784918
Zm00001eb103370	-2.63214218112705	2.04837752772459	0.02311315961773907	B-box-type zinc finger
Zm00001eb105670	2.04586288554429	2.6568619875451898	0.006835802488946046	Filament-like plant protein
Zm00001eb106160	5.06638484956592	1.3439224812946	0.0016678927475645446	Sugar phosphate transporter domain
Zm00001eb106810	4.04727446845163	0.935372223670322	0.04175294422588632	Chlorophyll A-B binding protein
Zm00001eb107120	5.641444069578941	2.04931847324031	1.5727807709680976e-05
Zm00001eb107130	4.06686401759747	1.5984988098739499	0.002835921237005061	PPM-type phosphatase domain
Zm00001eb110660	3.23220684694426	1.92305678486579	0.013533181646690278	Glycosyltransferase 61
Zm00001eb111440	-11.0722910215558	2.47913056069783	0.0002442369408183785
Zm00001eb112040	-2.31478562961265	7.1681365343283785	0.04438206633795935	Haem peroxidase
Zm00001eb112260	3.9841013801458596	1.9614542362995901	0.0030908036639604322	Chlorophyll A-B binding protein
Zm00001eb112390	-3.81294130235142	5.6916877811742195	0.008480852598281005
Zm00001eb112590	2.9897901830237696	5.001557697246692	2.773971976817075e-05	Thioredoxin domain
Zm00001eb112930	-3.2878661686584403	2.4358692555580497	0.017330332625528327	TB2/DP1/HVA22-related protein
Zm00001eb113610	-9.73614593354535	0.8596398167633729	0.0009859078084695251	Probable transposase, Ptta/En/Spm, plant
Zm00001eb114110	-12.3262784166506	1.84566917983168	1.8057628469242038e-07
Zm00001eb114220	-8.95076433700695	0.8242850537394859	0.002722212597702897
Zm00001eb114260	-14.1090761336149	2.00259196738754	6.810667193648859e-10	No apical meristem-associated, C-terminal domain
Zm00001eb115750	3.0634742930376806	2.87385379141614	0.0002811692787667105
Zm00001eb116680	-8.694861600380289	0.38528218607336295	0.0013980911209252747
Zm00001eb117190	-3.6847699532121	3.092931745452569	0.04590738615201781	Target SNARE coiled-coil homology domain
Zm00001eb117280	3.20390503966008	1.86567498934612	0.017253025407762728	3-oxo-5-alpha-steroid 4-dehydrogenase, C-terminal
Zm00001eb117100	1.93752807052093	4.0518153514646	0.0011554004872490248	Transketolase-like, pyrimidine-binding domain
Zm00001eb117350	-5.84471655736322	2.18719058694184	1.586458056704976e-05	Zinc finger, RING-type
Zm00001eb117530	-3.0906752105099202	3.51823697932534	6.599735526617622e-07
Zm00001eb117590	2.60104902854915	3.1493134342701	0.0002713748455341917	Calcium permeable stress-gated cation channel 1, N-terminal transmembrane domain
Zm00001eb118090	-5.991132585236441	0.9328351518267181	0.022438457864557927	Haem peroxidase
Zm00001eb118250	3.8530296290571	3.17628047904919	0.000356282161144999	PdxS/SNZ N-terminal domain
Zm00001eb118270	4.72493380087512	2.4788024893303	4.0751649605116535e-05	Dirigent protein
Zm00001eb118280	4.73876855377041	2.4995998023959305	3.564027701607045e-05
Zm00001eb119390	4.19774555851548	0.577208819342592	0.045988984116670614	Cytochrome P450
Zm00001eb119570	3.23024714995389	1.04003958776448	0.014769312698335806
Zm00001eb119610	4.32060662403739	5.75784745726245	1.4597588200795053e-05
Zm00001eb120990	2.04712848679517	3.5962657057216094	0.016539058911609273
Zm00001eb121360	2.59224924185673	3.9701514415554895	0.010739186337737726	Serine-threonine/tyrosine-protein kinase, catalytic domain
Zm00001eb121500	1.9286447162812799	3.2801811691815	0.008566186415052373	FAD linked oxidase, N-terminal
Zm00001eb124940	5.2582638806053215	7.550755029109943	4.021152315859701e-10	Alpha crystallin/Hsp20 domain
Zm00001eb124960	3.0728988255265297	2.7321591786807597	0.0398492876039912	Alpha crystallin/Hsp20 domain
Zm00001eb125600	-14.051703024758899	2.61664677557252	0.00014312022993195127
Zm00001eb125930	2.48857586975131	3.7406221151966803	0.00034331224268630825	Glycosyltransferase 61
Zm00001eb125980	3.3283245225266804	7.43591404683895	0.003280492387542111	Glycosyltransferase 61
Zm00001eb126780	3.64355161680596	4.1335340098428395	0.00014312022993195127	NmrA-like domain
Zm00001eb126880	3.37202422895551	1.38308074386981	0.04099932690498073	Transferase
Zm00001eb129230	-3.4218381654703505	1.52962571372593	0.010759079496636905	Moybdenum cofactor oxidoreductase, dimerisation
Zm00001eb131150	3.3393752233422798	3.1560308486715902	0.013784853524716634	GDSL lipase/esterase
Zm00001eb132030	5.82078798618157	0.060818734537244	0.028951382424966445
Zm00001eb133610	5.34249821523711	0.133289464526913	0.03568311159534626	ATPase, AAA-type, core
Zm00001eb134020	6.086409754649671	2.96573630268772	1.7219288892928646e-10	Lipoxygenase, C-terminal
Zm00001eb134890	6.469352003491781	1.9998514389505602	0.0001474444633167931
Zm00001eb135510	3.4643146878701496	1.5467924780681899	0.02301933556604931
Zm00001eb135560	-7.2978142212282595	-0.0564627120825031	0.028853979193893875	ZF-HD homeobox protein, Cys/His-rich dimerisation domain
Zm00001eb136780	-9.36271773358623	1.8959611611028304	0.0009218620609816947
Zm00001eb137210	-4.79729028139907	0.455619159995591	0.036078227581618535
Zm00001eb137490	-3.97358177493064	5.861858757661929	0.0010311259966770208
Zm00001eb137810	3.29768420061961	1.96907677826877	0.017092017291921616
Zm00001eb138740	6.6238903218874015	0.22215867200227304	0.0034416004964684306
Zm00001eb139800	3.50383663435423	0.9329762664275748	0.021867264180430127	WRKY domain
Zm00001eb140620	2.6678492290477402	4.77940576722099	0.00011161547885299356	Phosphoesterase
Zm00001eb141500	6.576318088425831	0.697967685463651	0.03740459783527582	Glycoside hydrolase family 17
Zm00001eb142760	2.94891465488468	1.40049215150976	0.0302448569290092
Zm00001eb142720	3.16994549904841	2.9466101942625698	0.00048157998874350986	Exostosin, GT47 domain
Zm00001eb144560	5.0026044553187505	1.3325610887239498	4.882807568618522e-05	Putative S-adenosyl-L-methionine-dependent methyltransferase
Zm00001eb145880	4.59034340577401	4.03976738995161	4.904788297614318e-07	Amino acid transporter, transmembrane domain
Zm00001eb146130	1.71850112603327	3.5916426092269997	0.041335578032037364	UspA
Zm00001eb146920	13.7015271079129	2.86674242330617	8.114628600840641e-16	Late embryogenesis abundant protein, LEA_2 subgroup
Zm00001eb147290	4.88727459069789	0.389275430992641	0.024781229599632304	Glycosyl transferase family 29
Zm00001eb148570	6.1027734280493995	0.985425677254864	0.0018585628130774845
Zm00001eb148590	3.1367984973898198	9.768670250997419	0.012901486425803304
Zm00001eb149420	2.9839462264195	1.86505716637	0.01317154089762142	U box domain
Zm00001eb151650	2.29209184688284	2.09598867959074	0.011962038337685152	Iron/zinc purple acid phosphatase-like C-terminal domain
Zm00001eb151670	2.5367890750280497	1.8142202545183401	0.04835580087476177	FAD linked oxidase, N-terminal
Zm00001eb152200	5.18097510849505	2.8123695037975196	1.500230778576146e-05	GH3 family
Zm00001eb152830	3.6114394184105003	2.46012919686894	0.0054512386341933295	Zinc finger, RING-type
Zm00001eb154060	3.51756381181586	4.86957454301698	0.008480852598281005	BURP domain
Zm00001eb154590	3.39836100093701	1.88208589041832	0.004742785703459246	SLC26A/SulP transporter domain
Zm00001eb154650	3.63004948418999	4.21439127735869	5.881380993604049e-06	Phosphatase PHOSPHO-type
Zm00001eb155140	5.699618178065928	0.8970185814193492	0.0009301843068832699	Amine oxidase
Zm00001eb158170	1.9446717542282501	5.63507855182283	0.04948046933491505	PC-Esterase
Zm00001eb159090	4.48449042841498	2.21521099776044	0.00014312022993195127
Zm00001eb159870	3.96094126654574	1.8198436098640096	8.662419785781675e-05	Protein of unknown function DUF538
Zm00001eb160250	2.2571753449981298	1.9200341077268501	0.01994976493783496	Serine-threonine/tyrosine-protein kinase, catalytic domain
Zm00001eb161570	-2.23686984011999	3.4305943000218	0.017308151061392343
Zm00001eb162710	4.176930457489339	2.13358568862891	5.203932980814552e-05	SPX domain
Zm00001eb163240	2.52124869239774	6.46903742431026	0.03444557836020153	Glutamine amidotransferase type 2 domain
Zm00001eb163910	2.9039090209954397	7.3396879542815805	0.0073056388833706186	Bifunctional inhibitor/plant lipid transfer protein/seed storage helical domain
Zm00001eb165550	2.08582317537406	4.91525573261511	0.02262831301617249	Cytochrome P450
Zm00001eb165560	2.40937056271814	3.14027271728888	0.02301933556604931	Cytochrome P450
Zm00001eb167820	2.89122914659887	1.64664495497717	0.00785858902674453	Leucine-rich repeat
Zm00001eb168210	9.78711222636347	1.36021705065366	0.003267169383768109
Zm00001eb168290	6.722673630919322	1.16899807277824	5.2315149748626294e-08	O-methyltransferase domain
Zm00001eb168620	5.80304164799767	1.18891583206977	0.0012219057043539295	Haem peroxidase
Zm00001eb166590	-5.06825443015949	10.324619482204401	1.4902821940438489e-05	Zein seed storage protein
Zm00001eb166610	2.85489270464979	12.4989195350774	0.013814964853035558	Zein seed storage protein
Zm00001eb166790	-2.27202925623752	4.49741629266241	0.018739732479841592	SS18 family
Zm00001eb166940	-13.9124986669033	11.002314845752402	9.646176590335174e-37	Zein seed storage protein
Zm00001eb166950	-19.68904751297481	11.487614767978899	1.9899623814444823e-52	Zein seed storage protein
Zm00001eb166960	-16.2574021052528	12.4705609651015	6.834415514456839e-38	Zein seed storage protein
Zm00001eb168930	3.93616451573536	3.62702347321971	6.126354388538051e-05	DC1
Zm00001eb168910	2.8201076716922904	10.117353723990801	0.00430375911488423
Zm00001eb169520	2.4099851882619903	4.5743538458980995	0.0006027603975926282	O-methyltransferase domain
Zm00001eb170050	2.85206859847754	2.79236325583484	0.015004666977161941
Zm00001eb170590	-6.4554407197264005	1.55453655992525	0.0002683230360543907	O-methyltransferase domain
Zm00001eb170730	-3.3316697487966205	1.46678603320777	0.00997570892533056	FeS cluster biogenesis
Zm00001eb171200	4.95227748304873	2.55904955825205	0.003033118364499625	Cysteine-rich transmembrane CYSTM domain
Zm00001eb171250	-9.87789783175502	0.479983888747661	0.00047128358282886863	K Homology domain, type 1
Zm00001eb171930	-10.7539433607188	13.2594788534457	2.5160084842396944e-29	Zein seed storage protein
Zm00001eb171970	-4.826690760976732	9.3274792440358	2.0654606726248862e-11	Zein seed storage protein
Zm00001eb172230	2.9693301983350997	2.2732998430633398	0.0046180597678867905	Cellulose synthase
Zm00001eb172620	3.1606703829330898	4.19725240282744	0.013274740076070771
Zm00001eb172780	-2.06225773908302	2.74051849695723	0.03287632383001935	Diacylglycerol kinase, catalytic domain
Zm00001eb172680	2.65304782022007	4.89939266907372	0.0005920222718914344	Transaldolase/Fructose-6-phosphate aldolase
Zm00001eb173360	-2.38149239740802	2.5096861029735	0.001178948137007804
Zm00001eb173830	5.406130642830559	1.31132479506578	0.028047666554193485
Zm00001eb174190	2.19462431714937	4.8944015921587	0.017601205568625333	Alcohol dehydrogenase, N-terminal
Zm00001eb175230	-2.3757245307763504	1.78044898322606	0.03772727452404948	Nodulin-like
Zm00001eb175860	3.98288214456176	1.4062710538009298	0.0016487636486717035	EamA domain
Zm00001eb178060	-8.94477214947885	0.427382615822557	0.010797739791736169
Zm00001eb178210	-3.80411215020752	2.1416326378006003	1.3775969395895844e-05	Ribosomal protein 50S-L18Ae/60S-L20/60S-L18A
Zm00001eb178680	5.26783426880195	0.9477253410083272	0.005977810947748396	ABC transporter-like
Zm00001eb178650	1.63319318780256	5.92829330786546	0.023477319936524115	Signal recognition particle receptor, beta subunit
Zm00001eb179200	3.00395588533989	2.55514354849794	5.4948917044122934e-05
Zm00001eb179260	6.69328893906136	4.30244615649131	7.54019038298385e-13	Annexin repeat
Zm00001eb181170	-14.1711961429045	3.51850625095742	3.2396291917524756e-16
Zm00001eb182480	3.45994576178424	4.80285516294439	3.806686936762073e-05	F-box domain
Zm00001eb182800	5.424704964858153	1.33135854380182	0.00028038449844414214
Zm00001eb183000	10.3294945898437	1.3155718113585	2.4611881981536484e-06
Zm00001eb183710	2.8521034659175597	4.91906796403974	0.0001447640674387437	Glycosyl transferase, family 17
Zm00001eb183970	-1.8006195613686398	3.84175697241117	0.0016676633307668946	Flagellum site-determining protein YlxH/ Fe-S cluster assembling factor NBP35
Zm00001eb184280	5.95246456134676	1.09128077330794	0.005795712494949678
Zm00001eb185260	7.4716165266623	0.45883136365266397	0.00034708085378159923	Aromatic amino acid lyase
Zm00001eb185480	-3.9470914245692996	2.48177777945881	0.020225565583465367	Ubiquitin-conjugating enzyme E2
Zm00001eb185920	2.75816965752959	2.21546010166675	0.00493084770483806	SANT/Myb domain
Zm00001eb186420	2.6988953777896296	2.37291727080226	0.004720930738789995	Serine-threonine/tyrosine-protein kinase, catalytic domain
Zm00001eb186700	2.96183331805498	1.6748062973483202	0.04507567672695526	Phosphatidic acid phosphatase type 2/haloperoxidase
Zm00001eb186940	3.47943945158179	3.91249000587857	0.002258746151460743
Zm00001eb187120	3.3679592966001497	1.5164147438691002	0.006455186449135618	Zinc finger, Dof-type
Zm00001eb187390	5.34936622889857	2.7900414992986	0.00040315366199377117	Sulfotransferase domain
Zm00001eb187650	6.02948332295629	0.6035397621243891	0.011076027710142091	Pectinesterase inhibitor domain
Zm00001eb187850	3.61798878904998	1.05539468032538	0.0067372200010250285	Oligopeptide transporter, OPT superfamily
Zm00001eb188590	3.4748287199788903	1.5643157071143299	0.03138933226450435
Zm00001eb189390	2.6976298146304303	3.6016200348607796	0.011282907600693266	Rho protein GDP-dissociation inhibitor
Zm00001eb189830	2.17306924061453	2.57030786599167	0.022192487473640558	Zinc finger, RING-type
Zm00001eb189840	6.06483926780836	2.0012523900530703	0.0018012100561508781	Basic-leucine zipper domain
Zm00001eb191480	3.06805298160988	5.56812618777509	0.005574668420938276	GDSL lipase/esterase
Zm00001eb192880	-4.05734866411602	1.40002024680026	0.032360389881043415
Zm00001eb193920	3.4155439654012696	3.2335820585770203	0.00017081757850026638	Myc-type, basic helix-loop-helix (bHLH) domain
Zm00001eb194020	3.8155935531828895	4.43060539135496	0.000385303585118053	Protein EXORDIUM-like
Zm00001eb195140	-4.5541871329073205	0.712222066175932	0.012655841191863285	Raptor, N-terminal CASPase-like domain
Zm00001eb200350	2.24746908599877	1.48949964429129	0.03930040837563668	Protein kinase domain
Zm00001eb201820	-6.75219091244079	2.89216111039711	9.111348672075168e-06
Zm00001eb206390	6.297958825080942	0.223581956318295	0.048516576589083364
Zm00001eb206740	-1.60291974894773	4.985924005289241	0.02156167374194453	Ubiquitin fusion degradation protein Ufd1-like
Zm00001eb206770	5.20631708647856	0.901336413813461	0.005795712494949678
Zm00001eb206850	3.75353479059784	0.9180048274225768	0.045924036587302736
Zm00001eb208550	5.115576241047711	3.5469291886551897	0.034993786714522	Proteinase inhibitor I13, potato inhibitor I
Zm00001eb210000	3.3411517136511097	2.04118793927475	0.033858159196277736	Rhodanese-like domain
Zm00001eb210540	2.90012684014707	3.71832613155743	0.035713719485919906	Ribonuclease III domain
Zm00001eb211980	5.09990823005059	0.301633526119679	0.0216444951357664	PMR5 N-terminal domain
Zm00001eb212960	-8.17674283167589	2.75876587385684	2.9452294583615616e-10	60S ribosomal protein L4, C-terminal domain
Zm00001eb215240	3.6372295850081597	3.1382533266954304	9.308029523739586e-05	Protein of unknown function DUF4228, plant
Zm00001eb216590	1.9748472856924701	5.08360144077358	0.04861755346355053
Zm00001eb217000	-5.2795281362265	0.788928987700327	0.00037422903998997385	Protein of unknown function DUF1517
Zm00001eb219330	5.61398279598657	1.05245085381186	0.0003493874886298178	Cytochrome P450
Zm00001eb219770	3.6555677030246003	2.9715343001920003	0.0011089624080760632	Multi antimicrobial extrusion protein
Zm00001eb221020	7.550078469287139	1.05708207865364	0.00029204098914660303	Late embryogenesis abundant protein, LEA_2 subgroup
Zm00001eb222640	3.18139668938488	2.03472661632538	0.019481989664148446	Major facilitator, sugar transporter-like
Zm00001eb223130	-3.93205140466875	2.3043460549332497	0.007852517749045803
Zm00001eb224430	7.19065875014629	4.84529948311446	2.5669715867029555e-10	Haem peroxidase
Zm00001eb224500	-7.587926253190599	0.34378145524638504	0.014649732858403854
Zm00001eb225410	2.2033092676083	4.68031263848671	0.01739385446706816
Zm00001eb225510	3.24607280545861	1.41394047637086	0.024955143795269776	Fatty acid desaturase, type 2
Zm00001eb225580	3.5059611568933904	1.1551617257689	0.02033165125653944
Zm00001eb226530	2.7561896243421202	2.4722352604070297	0.004506257434024397	ATPase, AAA-type, core
Zm00001eb226490	3.2813165373388498	6.57432808566025	0.0028859715425792226	Xyloglucan endo-transglycosylase, C-terminal
Zm00001eb226550	3.86469129427068	2.58170133860592	0.003474580007781879	ATPase, AAA-type, core
Zm00001eb227690	2.2516388451061897	3.35739315425796	0.0398492876039912
Zm00001eb228170	1.81588332826859	3.71394540535089	0.0423714741811464	Basic-leucine zipper domain
Zm00001eb228410	3.50139099527376	4.27585865955998	0.00014312022993195127	Expansin, cellulose-binding-like domain
Zm00001eb229530	3.0301492037288904	1.29566069440363	0.04172004457031001	Protein kinase domain
Zm00001eb231510	-3.0517143134507205	2.24493099736449	0.00877048849839303	Cytidyltransferase-like domain
Zm00001eb232850	2.79065164834358	3.2446169065601405	0.009529665280200408	ALOG domain
Zm00001eb232960	1.75555111791039	4.18878792932888	0.035744906395218955	Glyoxalase/fosfomycin resistance/dioxygenase domain
Zm00001eb233530	2.52493116546079	2.41600188190965	0.029853880239039374
Zm00001eb234200	2.81765718387354	2.2672874290403198	0.007121867762667523	Serine-threonine/tyrosine-protein kinase, catalytic domain
Zm00001eb234650	-5.34561332602745	0.915479715861042	0.004338489738123718
Zm00001eb234970	-4.31215413826399	1.10298740610886	0.01994976493783496	Biogenesis of lysosome-related organelles complex-1, subunit 2
Zm00001eb235180	1.93576835978996	5.2558686098583625	0.013387038856052122
Zm00001eb237550	4.24474028205918	0.80374868737654	0.02311315961773907	UDP-glucuronosyl/UDP-glucosyltransferase
Zm00001eb238230	2.65470949474394	2.9367563364288998	0.008469128437445845	Polyketide cyclase/dehydrase
Zm00001eb238370	-4.06625680751153	3.0534963016396497	0.01015070040290245	Cytochrome b6-f complex Fe-S subunit
Zm00001eb238650	-4.99437478015328	1.05183094928145	0.004511758154801668
Zm00001eb239140	5.160372670910482	0.7926735143435579	0.013821982956635821
Zm00001eb239880	3.9223590552789904	3.3157081854138304	1.8973204261144748e-05
Zm00001eb240490	8.39056382915047	0.6646031343130191	2.6023137961413396e-05	UDP-glucuronosyl/UDP-glucosyltransferase
Zm00001eb240900	5.2283215228592805	0.9347157976923679	0.004247870341175723	Inositol 1,3,4-trisphosphate 5/6-kinase, ATP-grasp domain
Zm00001eb241150	2.13457544040343	5.16634091535316	0.015463044653515187	Armadillo
Zm00001eb241870	4.60354599910135	1.7731294608014598	0.02351731627467523	Small auxin-up RNA
Zm00001eb241920	2.77895589518451	10.1449220743672	0.033999268621762405	Glycerophosphodiester phosphodiesterase domain
Zm00001eb241930	3.18878852992455	5.991428936860403	0.0002488209436219901	SWEET sugar transporter
Zm00001eb243380	2.21032202141013	2.67758771338096	0.008765526592328501	Glycosyl hydrolase family 100
Zm00001eb243730	4.12594188196691	1.11625117330515	0.00022792335210580048	NAC domain
Zm00001eb245000	-6.26987374585679	0.211518701725983	0.027208453164341333
Zm00001eb245060	5.554316146828191	1.0124383801072299	0.014401871383231653
Zm00001eb245200	-4.05855894246261	0.7692748755808609	0.024423814047764083
Zm00001eb245230	2.65402505879086	3.97428801288918	0.0013004668976151234	Band 7 domain
Zm00001eb245250	5.404903461643291	1.85445702666564	0.0003299627520679408	Proton-dependent oligopeptide transporter family
Zm00001eb246600	-3.9544905669309403	2.0920478610154296	0.013223975514454554	B-box-type zinc finger
Zm00001eb247450	3.0508549770131896	3.34296127456176	0.005232267952606994	Uncharacterised domain Wax2, C-terminal
Zm00001eb247520	7.02282880231134	1.73079353252954	0.0241581348449648
Zm00001eb248990	2.31646996792888	2.55601377022354	0.03255337067189404	Oligopeptide transporter, OPT superfamily
Zm00001eb249100	3.0012942033104104	4.75166251528025	0.001790867798709893	Cyclin PHO80-like
Zm00001eb249760	8.89989783673435	1.53841533354061	0.00032281790417074705	Hydrophobic seed protein domain
Zm00001eb249770	5.387873772938518	0.507092591603259	0.024955143795269776
Zm00001eb249960	3.30120382823046	1.3508178139859	0.04099932690498073	Cytochrome P450
Zm00001eb252300	-5.454065514423928	0.36985267130359595	0.0474508303648761	SET domain
Zm00001eb252540	4.6170080619113625	0.7146032643360749	0.012901486425803304	Legume lectin domain
Zm00001eb252530	3.14703377812234	2.41325564977796	0.0017137851360047105	Glycosyltransferase family 92
Zm00001eb252570	-3.79478146385858	3.15762255541826	0.016500269979801488	FAD/NAD(P)-binding domain
Zm00001eb252820	-7.0703531919665705	2.18816619297677	0.00945452605743725
Zm00001eb253270	-4.09192578926477	3.26309283168217	0.00029204098914660303	Transcription factor CBF/NF-Y/archaeal histone domain
Zm00001eb255400	3.1802407920008497	1.44085143863056	0.004005613080956015
Zm00001eb255410	3.17906856289805	1.43725877330709	0.0040719429274649966	Protein EXORDIUM-like
Zm00001eb256060	5.31275257824934	0.414441377538244	0.025601995132327537
Zm00001eb256300	2.6997768293822206	2.2649252993125897	0.041864203881994806	Atypical dual-specificity phosphatase Siw14-like
Zm00001eb257630	3.31756650593733	1.56162508557318	0.0029621781600460977	Rieske [2Fe-2S] iron-sulphur domain
Zm00001eb260160	4.6974230483779404	0.831644982490583	0.04750110378260432	2Fe-2S ferredoxin-type iron-sulfur binding domain
Zm00001eb260320	6.71276841424937	2.30520408225505	0.00030984925626250764
Zm00001eb260440	-9.87703546207698	1.84610090256247	7.333615765607332e-08
Zm00001eb260980	3.82374142962576	1.01385431260142	0.04117250228492765	Leucine-rich repeat-containing N-terminal, plant-type
Zm00001eb261190	2.86090210319683	3.36058620763923	0.001178948137007804
Zm00001eb261470	7.3046285356093605	2.0144780318005298	4.2727138925419887e-10	Amino acid transporter, transmembrane domain
Zm00001eb265270	1.85303102707151	3.52114249781661	0.04632330839478445	Acyl-CoA dehydrogenase/oxidase, N-terminal
Zm00001eb267740	8.29786762473276	1.03919864510293	0.004259434840509504
Zm00001eb267570	-4.25191376412485	12.6453866117754	0.00010732219627921978
Zm00001eb271080	-1.84069836826556	5.22684531348866	0.013765043753201079	Glycolipid transfer protein domain
Zm00001eb272560	-2.15815521125222	3.1263380364771898	0.015342905488010438	mRNA splicing factor SYF2
Zm00001eb273170	-5.45510662114055	1.5835462320156801	0.005646115708959378	Amine oxidase
Zm00001eb275420	3.2206934653613297	1.18284414302881	0.011926911655143807	Cytochrome P450
Zm00001eb275610	2.75112162674809	4.01933804281745	0.0067372200010250285
Zm00001eb276250	3.83211528717722	1.64279493848916	0.03796317036341065	Haem peroxidase
Zm00001eb277050	8.42710381300585	0.8565955450642909	0.00022147916942257792	F-box domain
Zm00001eb277100	3.61675736582156	1.4229057866666899	0.011087548153242869	Aldehyde dehydrogenase domain
Zm00001eb277460	2.20940185028175	4.64782838052384	0.008469128437445845	Acid phosphatase, class B-like
Zm00001eb277780	5.898530535862348	3.78400868653795	1.159159550748873e-07	FAD linked oxidase, N-terminal
Zm00001eb278280	5.15004396003565	1.2055105027742	0.04948046933491505	Transferase
Zm00001eb279370	3.7499209970394896	4.4073981291796205	0.00047128358282886863	Protein EXORDIUM-like
Zm00001eb279710	3.28894893085131	1.2245269585468201	0.01698035196004941	Peptidase M41
Zm00001eb280620	5.01551385336364	1.0777902464447902	6.642608055323596e-05	Protein of unknown function DUF4228, plant
Zm00001eb280780	2.57879587301161	1.5504963814206298	0.036326726939155035	Zinc finger, NF-X1-type
Zm00001eb280950	2.3827116920692597	6.980479455424111	0.04680230069566268	UDP-glucuronosyl/UDP-glucosyltransferase
Zm00001eb281720	3.07516314890564	1.76791131824316	0.0029429939684081424	Glycosyl hydrolases 36
Zm00001eb282970	5.22726550610412	0.8921241689554129	0.007210158535178295	DVL
Zm00001eb283060	3.56751570196982	0.927030033867543	0.00606979783400722	UDP-glucuronosyl/UDP-glucosyltransferase
Zm00001eb283390	5.135269473422039	0.39133416402287297	0.014735990621830612	Neprosin activation peptide
Zm00001eb283640	-8.04453928015833	2.2185412080430096	1.2790054612058777e-10	Heat shock protein 70 family
Zm00001eb284070	3.6492737135722404	3.95306492934013	0.00012134142610528614	Protein of unknown function DUF761, plant
Zm00001eb284160	1.57200121613557	3.91147078334593	0.040758998695772285	Zinc/iron permease
Zm00001eb284260	-2.2343709684192	4.615198386317281	0.002374779404152973	PurM-like, N-terminal domain
Zm00001eb284280	-6.19487601036558	2.2191447221489597	1.767328708611712e-05	Small GTPase
Zm00001eb284690	6.28602792632955	0.7340878627533001	0.002722212597702897	PAN/Apple domain
Zm00001eb285760	-3.6855531394996297	4.87992047922061	1.798516249875145e-05	AP2/ERF domain
Zm00001eb285980	5.616440165962841	1.0737719428667	0.031167687934483226
Zm00001eb286300	2.1411950428436204	5.12072574546208	0.013039920390746293
Zm00001eb286760	6.05712515954632	4.304199330807752	0.00010410342740060386	Glycoside hydrolase family 17
Zm00001eb286940	2.82036370419187	3.26644407525868	4.0751649605116535e-05
Zm00001eb287840	-9.03046957486946	0.7943958671166301	0.003492120272837693
Zm00001eb287860	2.34858388178943	3.3923102403306697	0.00342149956658835	Transketolase-like, pyrimidine-binding domain
Zm00001eb287930	7.41121137298645	0.806472989989979	0.0017556356667127661
Zm00001eb287980	5.18721088397343	0.9882005101556399	0.0015290924768673545	Proton-dependent oligopeptide transporter family
Zm00001eb288210	5.74703135265327	1.22555942102381	0.0036727795451940415
Zm00001eb288730	2.11799811686741	3.4154259386433194	0.04986757495344007	SANT/Myb domain
Zm00001eb288820	4.49085088339098	1.8731030868771399	7.895064632991601e-05
Zm00001eb289450	3.02922682860459	1.67714182052208	0.016699673622509008	Protein GUCD1
Zm00001eb290210	3.8682635723406804	1.88534225069357	0.00013029938224781303
Zm00001eb290550	2.5507711568218396	1.9952022240062601	0.005232267952606994	Armadillo
Zm00001eb290570	1.96677377734709	4.9760884368938205	0.04143834559672463	DNA-binding domain, ovate family-like
Zm00001eb290950	4.27816269629563	0.863943471086933	0.00927171199810618	Cytochrome P450
Zm00001eb291420	3.84878996804045	1.58499761251996	0.001739574839223065	UDP-glucuronosyl/UDP-glucosyltransferase
Zm00001eb291480	-4.140758634219029	5.361791645527768	4.657899159932865e-07	Cystatin domain
Zm00001eb291730	2.12386367374829	2.7720744784499707	0.00950812629456197	AP2/ERF domain
Zm00001eb291860	2.5020831035006004	5.41138593307642	0.030527170742979105	Haem peroxidase
Zm00001eb292010	3.1821692197381	2.1620877052599496	0.0035880677349509967	Ion transport domain
Zm00001eb292200	-5.21541210595186	1.2420046711382	0.010107821023150032
Zm00001eb292410	-1.56096829063548	3.0401683858968105	0.029278341047017323	Primosome PriB/single-strand DNA-binding
Zm00001eb292750	-2.34434416776359	4.73720173981133	0.00014429237533069452	Alpha/beta hydrolase fold-1
Zm00001eb292950	3.65550818146048	1.5859004073902898	0.01479000979465351
Zm00001eb293180	2.46782762786083	2.63997155256545	0.012092687801001187	Hexapeptide repeat
Zm00001eb293210	4.45829917717434	6.62150073174667	6.216729485148742e-09
Zm00001eb293120	6.1508951489229275	1.94469968816529	1.503850120084973e-06
Zm00001eb293820	3.3869265465260803	1.21463988679652	0.003928418117508868	Serine-threonine/tyrosine-protein kinase, catalytic domain
Zm00001eb293960	3.3270994143271397	1.7570458672883895	0.00014312022993195127	Glycoside hydrolase family 17
Zm00001eb294050	2.34576289547469	6.18972999035715	0.012382524773262087
Zm00001eb294180	2.69018877801225	2.8554300911985404	0.019328661655924482	WRKY domain
Zm00001eb294260	4.33505536632571	3.5119708537404	6.892257118520997e-07	TMEM222/RTE1
Zm00001eb294300	4.84512913829767	3.5491364629224105	1.4597588200795053e-05
Zm00001eb294440	4.25204493521019	0.381967030911045	0.03377688041752079
Zm00001eb294520	4.2866510178428	5.36137810742963	1.6996130358947122e-05	Glycoside hydrolase, family 28
Zm00001eb294790	4.01118264995076	5.865871364945179	2.6578320787667503e-08	Pyridoxal-phosphate dependent enzyme
Zm00001eb294830	7.22315761318564	0.4752027871019989	4.787227528412032e-05	AP2/ERF domain
Zm00001eb294940	5.77414112226924	0.48555524441270004	0.005735763932228683	Protein of unknown function DUF1639
Zm00001eb294930	2.2050346396135803	2.4074197413479	0.02477060744461455	CLASP N-terminal domain
Zm00001eb294870	12.5173499303253	2.98563440199096	2.101015998091844e-12
Zm00001eb294880	7.936479066511541	2.65718740357264	1.4291219743820365e-05	Bifunctional inhibitor/plant lipid transfer protein/seed storage helical domain
Zm00001eb295330	3.09977606594455	2.47462102691104	0.009377154079972343
Zm00001eb295610	4.44637720072207	3.08872198639342	0.006099666911764674	Photosystem I PsaH, reaction centre subunit VI
Zm00001eb295810	2.25778803832518	4.87496210497129	0.03844838371883248	NAC domain
Zm00001eb296260	2.2884230456225096	3.29038272499559	0.04095894977642405
Zm00001eb296750	-2.69723754399522	3.49241483693043	0.023909223302428072	Peroxisome membrane anchor protein Pex14p, N-terminal
Zm00001eb296810	8.69146678097219	0.36832790531208	0.00010136503099351192	AMP-dependent synthetase/ligase
Zm00001eb297810	3.6570034091338495	1.61895956773319	0.00421566153312819	Zinc finger, RING-type
Zm00001eb300580	5.12270593068251	1.1622304046920902	0.0036461832111763727
Zm00001eb302150	4.665736751491231	6.24202040814807	3.3019938299343926e-05	Thioredoxin domain
Zm00001eb302280	1.9570640296237096	3.28820484545151	0.012068074684867577	WD40 repeat
Zm00001eb302760	4.38005568076718	4.8473240906515	0.0001734557630791306	Bifunctional inhibitor/plant lipid transfer protein/seed storage helical domain
Zm00001eb303130	-16.1952791096964	11.083686822669597	2.8158644386977236e-38	Zein seed storage protein
Zm00001eb303150	-18.747169716158602	5.536776606723371	8.484064608525429e-51	Zein seed storage protein
Zm00001eb303160	-23.4405985350034	10.5204290120675	1.3091471057180472e-63	Zein seed storage protein
Zm00001eb303180	-19.4791941064558	8.80781786206378	4.332902272707663e-28	Zein seed storage protein
Zm00001eb303510	-2.9116672527435297	4.790150231680361	0.002556266903933404	Bifunctional inhibitor/plant lipid transfer protein/seed storage helical domain
Zm00001eb303580	2.13584355301594	2.43105715012185	0.044500433041621684	U3 small nucleolar RNA-associated protein 15, C-terminal
Zm00001eb303740	2.48118965955577	2.58705204935655	0.02099935693033499	Kelch repeat type 1
Zm00001eb304260	-8.46586298626159	2.43930553400574	2.358419215211976e-05	Cytidine and deoxycytidylate deaminase domain
Zm00001eb305450	-5.944991803150481	1.67446175092334	4.036357274153223e-06	Mitochondrial substrate/solute carrier
Zm00001eb305550	-5.22501297043172	2.1150637315651797	0.04782979949166388	Protein of unknown function DUF3339
Zm00001eb305560	-3.8054210158184905	6.27268954160681	1.8263205527035358e-06	Heavy metal-associated domain, HMA
Zm00001eb305700	-3.9050783658473303	0.9155878120691908	0.02106755469251457
Zm00001eb305860	-2.6997405078168897	1.39190803069013	0.02794166751616047
Zm00001eb306650	2.6135199016540698	6.35519166136027	0.002803645597371873	Modifying wall lignin-1/2
Zm00001eb307650	2.2953985676696096	5.21621248774528	0.009944047006810664	C2 domain
Zm00001eb308250	9.949581452739947	0.6069162467765439	0.00010501826337348951
Zm00001eb309440	-5.7681001205127	0.4495082447003739	0.015463044653515187
Zm00001eb309480	2.7195761386140602	2.37589228557963	0.0031277569380077416	Alpha/beta hydrolase fold-3
Zm00001eb309740	-6.703392000893039	0.32260494556369396	0.01764304107883443	Cysteine oxygenase/2-aminoethanethiol dioxygenase
Zm00001eb310430	-6.66822935392086	1.60489786103628	0.001357242513034438
Zm00001eb310900	-5.907202678962362	1.2788475300189799	0.00413399610745423
Zm00001eb311180	2.43169495851674	4.26403669861181	0.012556525431825736	AP2/ERF domain
Zm00001eb311460	2.19605679566762	2.6583403456429	0.01664898287665504
Zm00001eb312180	3.7180821106282003	1.4465228245883999	0.017190648870511773	PUB domain
Zm00001eb313410	2.9412523615943598	1.7866584009581101	0.012503652127805914	S-adenosyl-l-methionine decarboxylase leader peptide
Zm00001eb313440	4.00199654918967	2.65254792642307	0.0009301843068832699
Zm00001eb314050	1.97707609917813	3.50677942642077	0.00589753102288921	Transmembrane protein GPR107/GPR108-like
Zm00001eb314680	-2.9288547498620496	3.11095368355105	0.004331044513527055
Zm00001eb314690	2.6356644217664003	3.58683542271036	0.003874168736082885	Peptidase S24/S26A/S26B/S26C
Zm00001eb315100	4.2951107624384	4.48835551130329	6.037237808491187e-06	Alpha/beta hydrolase fold-3
Zm00001eb315170	4.80304443943041	1.97578008475629	2.5105455646861144e-05	Alpha/beta hydrolase fold-3
Zm00001eb313800	-3.1529081826412497	14.4997963566094	0.00027165058067333235	Bifunctional inhibitor/plant lipid transfer protein/seed storage helical domain
Zm00001eb313810	-4.557179280901809	12.5535149634937	0.016482433784624412
Zm00001eb316350	4.50626336537912	3.08045066249066	8.612514916602822e-05	Xylanase inhibitor, C-terminal
Zm00001eb316910	3.8237849966789903	1.6341238732650198	0.008903356721926785	NAD-dependent epimerase/dehydratase
Zm00001eb317680	-1.8429014749376005	5.7705893068219805	0.04762387339250504	Acyl-ACP thioesterase
Zm00001eb319460	-5.30059754219299	0.83107896401654	0.011282907600693266	B-box-type zinc finger
Zm00001eb319560	3.43191133699677	2.3144894217776297	0.018849703367257883	Staygreen protein
Zm00001eb320440	2.5701939398363502	6.56067674893357	0.015311507977116159
Zm00001eb321030	6.840313664542179	0.560841229890496	0.009175289494434602
Zm00001eb322470	2.87037961523731	2.0279456512097602	0.03383685290259806	Multicopper oxidase, type 1
Zm00001eb322660	4.15260788860327	3.39857509692371	0.0003671269442421038	Senescence regulator S40
Zm00001eb323240	5.09817546864862	1.84151993810314	2.7215783728718404e-07	Protein kinase domain
Zm00001eb323590	2.48357280164644	6.508046599107139	0.006447901473820303	Protein of unknown function DUF538
Zm00001eb324210	2.7810102554682796	2.23271132980305	0.036078227581618535
Zm00001eb324720	2.81006763851616	2.05978498038363	0.012758577553172421	Remorin, C-terminal
Zm00001eb326460	-3.67722643521505	1.79529671394683	0.010889392152378823
Zm00001eb326680	-2.9292116808198396	0.99358731686486	0.04358408249177395
Zm00001eb326940	3.5580960386825002	1.9023174236976799	0.007240067252533569	Alpha/beta hydrolase fold-1
Zm00001eb327670	4.42785868597307	1.09446952665546	0.005806921213236703	Protein of unknown function DUF1645, plant
Zm00001eb328070	-2.59329459448019	2.15221586043393	0.005667929856550579	Glycoside hydrolase, family 77
Zm00001eb328100	-3.5498691119227006	1.5703756876906698	0.007598595936664083
Zm00001eb330040	-2.5098762247960202	1.6792340849047602	0.02748611641891141	Sec8 exocyst complex component specific domain
Zm00001eb329920	-2.08255876479983	4.44261410326541	0.003611461126969492
Zm00001eb330460	3.08960135088982	5.81001586311974	0.002993424050691483	Photosystem II PsbX
Zm00001eb330780	3.17418735450535	1.20807853274874	0.040319081577119366	EF-hand domain
Zm00001eb330850	2.68293589913185	2.84693380603793	0.0103474618078596	NAC domain
Zm00001eb332540	3.86886823620647	1.3537779600796798	0.02092098700497881
Zm00001eb333150	2.858021996425609	3.03014819837341	0.0035201973839953235	Serpin domain
Zm00001eb333460	1.77246165328589	2.94283126455769	0.047353346474297904	Zinc finger, CCCH-type
Zm00001eb337400	-11.3901227104125	7.122729727774218	2.4419819184126236e-19
Zm00001eb337690	3.86756945638295	6.61732556197221	0.004141643459042329	Alpha crystallin/Hsp20 domain
Zm00001eb338500	4.36813005130347	1.75969981288097	0.016500269979801488
Zm00001eb344380	9.34869251616191	0.526586813506805	2.6879185048329722e-05	Sel1-like repeat
Zm00001eb344530	2.4161221784722597	2.54533083693104	0.03255337067189404	Glycoside hydrolase, family 28
Zm00001eb345660	-5.5000027101875695	1.07499097943759	0.007786764897028389
Zm00001eb345720	-1.84797331475127	2.9776057894451404	0.034704335137258124	ATPase assembly factor ATP10
Zm00001eb347820	3.37714319532825	0.8939259587252291	0.031305654606308415
Zm00001eb349980	4.4151629277053095	3.11808277975831	0.0011159310000425807	Asparagine synthase
Zm00001eb350350	6.801232129877008	3.5363361546300798	0.0001350229455749569	Haem peroxidase
Zm00001eb355440	-3.44794628962111	1.2955665983904	0.009071288563069196
Zm00001eb357110	2.1959310147497297	2.56671344636505	0.02507310187106848	Leucine-rich repeat-containing N-terminal, plant-type
Zm00001eb357780	3.43765778453966	1.2208098092048705	0.01286680029268383	SANT/Myb domain
Zm00001eb361040	4.3516860112499	2.82024517365159	0.001123494316209682	SANT/Myb domain
Zm00001eb361620	6.13805391352085	3.1951708359901	0.00010899874913800639	Phosphatase PHOSPHO-type
Zm00001eb361640	2.9677843050439705	1.06252308211553	0.03488963913985007	Hexapeptide repeat
Zm00001eb362370	-3.58314654406175	1.14807199504076	0.0193944377162912	CCB3/YggT
Zm00001eb362510	3.1144875355241	1.7092125548567598	0.013008287274460307	Rieske [2Fe-2S] iron-sulphur domain
Zm00001eb362630	3.55284851982423	4.31177340551248	0.0044432910759467535	Bulb-type lectin domain
Zm00001eb363210	6.55646875261986	1.6493710718916699	0.004643723099389107
Zm00001eb365810	2.72259264382365	4.00844002345153	0.004767789673899152	Carbohydrate kinase PfkB
Zm00001eb366340	-2.38966215737182	3.8986277667967797	0.029853880239039374	Glycosyl transferase, family 31
Zm00001eb367950	3.63966526859335	2.70640015698462	9.982528641868563e-06
Zm00001eb368900	2.8473469250376	1.0928870939245798	0.036359959207292514	Cytochrome P450
Zm00001eb369590	1.8765142672166002	5.14612158669474	0.04213306368508155	Thioredoxin-like fold
Zm00001eb371560	11.6460536127177	1.42924746882271	9.790339932827669e-11
Zm00001eb371910	4.74654285904367	1.84796070770788	0.0005717733410104082	Xyloglucan endo-transglycosylase, C-terminal
Zm00001eb372150	2.21935322106421	3.00083757728185	0.01849610972392689	Zinc finger, RING-type
Zm00001eb372830	3.7335504178982597	6.4681999559060595	0.0020215390351442067	Alpha crystallin/Hsp20 domain
Zm00001eb373100	3.30959941203029	1.38510362122041	0.007803743527826548	Protein of unknown function DUF1645, plant
Zm00001eb373160	2.3334388328765496	2.47556201417117	0.018739732479841592	Cyclin-dependent kinase inhibitor
Zm00001eb373490	3.19177990052031	2.66769058632781	0.0003523206603428775	Atypical dual-specificity phosphatase Siw14-like
Zm00001eb374140	2.75093452842416	2.48338848729845	0.04469518303878876	Pectinesterase inhibitor domain
Zm00001eb374540	4.63792572793417	1.45656907515146	0.01012784366988754
Zm00001eb374560	2.81742780788665	2.51727800415688	0.004875018327128046	Pentatricopeptide repeat
Zm00001eb374100	-4.31414641411873	1.47462095510719	0.0205090326502272	Alcohol dehydrogenase, N-terminal
Zm00001eb374130	3.66403720600749	2.81604957081246	0.03279233969475294	Anaphase-promoting complex subunit 4, WD40 domain
Zm00001eb376040	5.3116775791119	1.79292153893745	5.3144894454274846e-05
Zm00001eb376130	-2.1580597284652	4.19169314134197	0.02248188047647655	GDSL lipase/esterase
Zm00001eb376530	2.4521992675215603	6.54493361910123	0.013289177990873018	GDSL lipase/esterase
Zm00001eb376570	3.36948228983427	6.07018408223027	0.004720930738789995	GDSL lipase/esterase
Zm00001eb376890	-2.36326662091387	4.23770968145496	0.007489105941672679	Pyridoxal-phosphate dependent enzyme
Zm00001eb377110	3.30657059649765	3.8623523888105296	0.00018620429726802233
Zm00001eb377400	-4.4605576506924	7.41102280453514	6.642608055323596e-05	Early nodulin 93 ENOD93 protein
Zm00001eb378950	-2.69581823080823	4.27130853011666	0.03226129207086484
Zm00001eb379310	3.04636508577826	1.7479540573212298	0.018739732479841592	EamA domain
Zm00001eb380160	-2.37812475137792	1.9965999417913798	0.047353346474297904
Zm00001eb383860	6.49071655084481	0.14666745537841	0.009949361144470278	Haem peroxidase
Zm00001eb383870	5.19804524191905	0.361554586138414	0.0416310303715093	Haem peroxidase
Zm00001eb383830	3.43952783788615	3.37544527027196	0.03805448882014927	Haem peroxidase
Zm00001eb384740	7.34088631728929	5.11085468632913	1.5727807709680976e-05
Zm00001eb384760	4.60552988339987	1.46732276767794	0.005519584199175746	Heat shock factor (HSF)-type, DNA-binding
Zm00001eb385580	-7.02872487007424	1.65194362114856	2.9733903711783437e-06
Zm00001eb387010	2.19060696997833	3.58305260724257	0.003033118364499625	Pyrophosphate-energised proton pump
Zm00001eb387070	2.4737413991531296	6.01463962284465	0.02272650157530497	Hydrophobic seed protein domain
Zm00001eb387570	2.45454056677689	5.85177128932032	0.00905685247250558	Amino acid transporter, transmembrane domain
Zm00001eb387640	4.19720716188127	3.0220187930599804	5.203932980814552e-05
Zm00001eb388010	-7.11641186241526	0.76472475528696	0.0157318044690149
Zm00001eb388260	1.7935035086032798	2.9612637394312102	0.032771799320013936	Phosphoribosyltransferase C-terminal
Zm00001eb388430	3.26537163798125	1.9070530475748602	0.018849703367257883	IQ motif, EF-hand binding site
Zm00001eb388800	5.967529834915299	1.5691664462553898	0.04955496092938777	Proteolipid membrane potential modulator
Zm00001eb390210	2.03745088477291	3.14276825937203	0.04514659323191892	ALOG domain
Zm00001eb391620	4.69792467382067	1.69047747915473	0.04462349259108126	Hydrophobic seed protein domain
Zm00001eb392250	3.61072999831342	2.4978643860271497	0.006951421987798368
Zm00001eb397410	-8.53886960816284	1.85471706733248	0.0028859715425792226	Small GTPase superfamily, ARF/SAR type
Zm00001eb399220	2.28389918726864	3.44373582844531	0.02237067648666536	Pyridoxal phosphate-dependent decarboxylase
Zm00001eb399310	2.50632500666728	3.16623372755179	0.009521239965898782	Protein kinase domain
Zm00001eb403910	5.1033506640201605	3.9162172037387504	0.023477319936524115	PA domain
Zm00001eb406160	3.9754656515940296	1.10376279788652	0.001539283492127972
Zm00001eb406420	2.33521416126552	3.04360541114833	0.0334920793760703	Sodium/calcium exchanger membrane region
Zm00001eb406650	9.32113099003333	4.57103357268341	6.892257118520997e-07	Iron/zinc purple acid phosphatase-like C-terminal domain
Zm00001eb406660	5.46849635513279	0.72557862092876	0.001080413414212682	SANT/Myb domain
Zm00001eb408000	2.8836138074106197	2.2353730108815197	0.0039604950915055545
Zm00001eb408750	2.6583526183994	1.3760259205496899	0.024996621461009026
Zm00001eb408860	2.24581626710701	3.08434373380265	0.02301933556604931	NAC domain
Zm00001eb408940	2.5432224559379	3.27334493705896	0.00226812057196198
Zm00001eb412280	1.89836040372554	3.4370716051443497	0.01088062059989678
Zm00001eb413300	3.62904072516446	3.28107910056808	0.002527683352741201	Polyphenol oxidase, C-terminal
Zm00001eb414180	-2.24829140936985	3.20176374051821	0.007099757353996146
Zm00001eb414340	2.07546644272648	8.0040594022812	0.04060078575366592	Xyloglucan endo-transglycosylase, C-terminal
Zm00001eb414730	-2.8003615968807405	2.17814136488747	0.013194129307638212	DNA/pantothenate metabolism flavoprotein, C-terminal
Zm00001eb415380	-6.28205877715515	1.1873295752125401	0.03805448882014927
Zm00001eb415460	-3.97650938014589	9.13988115161893	0.00018192444779093457	Acyl-CoA-binding protein, ACBP
Zm00001eb415530	1.47242438014558	3.47308164735555	0.02737663081470233	WD40 repeat
Zm00001eb415950	-2.6552647711941697	6.79708703353245	0.013223975514454554	Ribosomal protein L34Ae
Zm00001eb416240	-2.45095445737234	1.68136096453627	0.0488005934954573	BLOC-1-related complex subunit 8
Zm00001eb417480	2.40452579518428	5.33105294849219	0.0067372200010250285	Saposin-like type B, region 1
Zm00001eb419150	-5.14919784275298	1.76195948218329	0.015338010240485566	Bifunctional inhibitor/plant lipid transfer protein/seed storage helical domain
Zm00001eb419750	5.98632647209183	2.2316879318328398	0.0047607340894332
Zm00001eb420360	2.0468809420306298	2.69388286055362	0.03808958020596804	Casparian strip membrane protein domain
Zm00001eb420610	1.76918013634312	4.26124804169544	0.025475059292165245
Zm00001eb421710	5.69032919012214	2.7370388432978703	0.00014312022993195127
Zm00001eb423180	4.09495082330682	2.27382747053566	0.005806921213236703
Zm00001eb424580	-3.75582735439954	1.37251331734639	0.03740459783527582
Zm00001eb425050	4.12393600015109	0.624046308556974	0.020433366929614675	ABC transporter-like
Zm00001eb425090	-6.678661355495289	1.62943402369449	0.005806921213236703	RNA-binding, CRM domain
Zm00001eb426270	-5.2971980376242405	4.07189652991735	9.948438084769936e-15
Zm00001eb426630	-2.9532160431332404	2.33205129594614	0.0054161057365791155	CAAX prenyl protease 2
Zm00001eb426900	3.1645888746423196	4.58918501142349	0.003335295352060545	UDP-glucuronosyl/UDP-glucosyltransferase
Zm00001eb426920	4.25565501030424	2.89526772912943	1.0326760603924061e-07	Oligopeptide transporter, OPT superfamily
Zm00001eb427230	3.31350469944494	0.8191068301590408	0.039629109841420256	Glycosyl transferase, family 8
Zm00001eb427260	3.1003461062152002	2.1348736373714097	0.007562484125538506	Legume lectin domain
Zm00001eb427270	3.84697740536174	2.80093991984979	1.8973204261144748e-05	Legume lectin domain
Zm00001eb427810	2.55348136722883	2.69906422462963	0.0004581223356725849	Glutamate/phenylalanine/leucine/valine dehydrogenase, dimerisation domain
Zm00001eb428020	2.1218498053428303	3.3995325935790404	0.013533181646690278
Zm00001eb428030	2.04655732875049	3.91867998389345	0.012159838550241482	Expansin, cellulose-binding-like domain
Zm00001eb428230	-1.83339144682791	2.70409031097382	0.04355602081125578
Zm00001eb428830	5.87768237190571	1.9512770156028998	4.168103693789325e-05	Zinc finger, Dof-type
Zm00001eb429290	6.77638764629065	1.1030371109681398	0.0005477134985739613
Zm00001eb429530	3.86452721887733	1.3465486673215905	0.02498690149273389	Hydrophobic seed protein domain
Zm00001eb429440	3.20653104914137	5.224596242496872	0.0007010268477322074	Major facilitator superfamily
Zm00001eb429950	2.11731311041662	3.16763673549405	0.04851158123656595	Pentatricopeptide repeat
Zm00001eb430240	3.17124664684624	1.5882439281239	0.04861755346355053	Floricaula/Leafy protein, SAM domain
Zm00001eb430680	-4.42361738459781	6.52492064774544	2.5105455646861144e-05
Zm00001eb430870	6.0799058691019106	0.671805913253245	0.002993424050691483
Zm00001eb431270	2.0341288254786	7.688827610406919	0.03714101488864184	KOW
Zm00001eb431500	-3.07026349409781	3.3564200054766804	0.0003595200834600239	NAD-dependent epimerase/dehydratase
Zm00001eb431760	3.7705534774357794	1.00342717383109	0.04075661470324672	Basic-leucine zipper domain
Zm00001eb431990	10.448562939921	1.3451817048524601	6.674778028882818e-11	Hydrophobic seed protein domain
Zm00001eb433420	4.71946853815804	3.7564339986362403	8.683593465395464e-20	Amine oxidase
Zm00001eb433910	5.968225857091111	2.56734784878516	0.029041351809751512	SGNH hydrolase-type esterase domain
Zm00001eb442340	-3.06831360968983	4.24320259291908	0.014459607143189846
Zm00001eb442680	4.45927825141628	1.8803948459028101	0.00014429237533069452	Glycoside hydrolase, family 28
Zm00001eb031090	8.23973791286011	0.919106904661427	4.277916937186094e-07
Zm00001eb037580	6.11221827299551	0.6140704644740259	0.010129674604162659	GDSL lipase/esterase
Zm00001eb017040	5.644671980310121	0.46744725586944497	0.03672935518318629	Cytochrome P450
Zm00001eb012820	6.93955059875421	0.723688694117214	0.03226129207086484
Zm00001eb117200	7.198936234301361	1.1692534945980702	0.0008817769368596342	Peptidase family A1 domain
Zm00001eb105010	6.66319321688664	0.16703805180327302	0.04948046933491505	Actin-depolymerising factor homology domain
Zm00001eb135420	12.1636896789924	0.8588864055441071	2.102877936029381e-11	rRNA biogenesis protein RRP36
Zm00001eb169000	7.0489522909579	0.301255017733461	0.04349467367919667	Ribosomal protein S4e, central region
Zm00001eb182370	8.1651584265039	0.0475462599724803	0.015798585690027397
Zm00001eb182050	9.13692466020211	0.9176115563106001	0.00017424208661324638
Zm00001eb240390	-7.75521235659024	0.0583073742004235	0.023448187399509646
Zm00001eb234480	7.958612069746421	0.0837684604212779	0.038863729236161916
Zm00001eb231740	7.02790826465877	1.72719143645176	0.0031126597735355037
Zm00001eb293270	6.9908803821138505	0.24199357666607801	0.035255703060166316
Zm00001eb288590	5.9881101521344995	0.433492320269748	0.01997974030064187	Protein of unknown function DUF674
Zm00001eb296360	7.7027181425578295	0.17532391867144398	0.002016487263295605
Zm00001eb293290	7.78302839773026	0.0850678613574329	0.01128870242584663
Zm00001eb294750	5.07043603456542	0.666802561304727	0.02191308160114868
Zm00001eb305770	7.05458872830006	0.893420230656571	0.01617642478484747	Gnk2-homologous domain
Zm00001eb304060	8.74162796393565	1.3813309831436398	6.06740176696385e-07	UDP-glucuronosyl/UDP-glucosyltransferase
Zm00001eb300860	8.51318698387977	0.49448927502816403	0.007781180566851629	Fatty acid desaturase domain
Zm00001eb319160	7.07133215730536	0.20728840010097602	0.005397074776350213	Glutaredoxin
Zm00001eb350770	9.07841494748886	0.31765933298308696	0.00950812629456197	NAF domain
Zm00001eb380600	8.28908040312289	1.22573471628852	0.00010153023911069992
Zm00001eb418510	9.3999856201193	0.595057605233457	0.04589807785723138
Zm00001eb431230	8.821925417906561	0.11531893812917501	0.002278195954836266
Zm00001eb408970	6.96301071130271	0.349174958074362	0.011282907600693266	Bifunctional inhibitor/plant lipid transfer protein/seed storage helical domain
Zm00001eb423190	5.5956310758723085	2.4575079845921604	0.00044810890093264236
